# Supplementary material for: FDM 3D-Printed Sustained-Release Gastric-Floating Verapamil Hydrochloride Formulations with Cylinder, Capsule and Hemisphere Shapes, and Low Infill Percentage
Source: Pharmaceutics. 2022 Jan 25;14(2):281. doi: 10.3390/pharmaceutics14020281 (PMC8878517; doi:10.3390/pharmaceutics14020281)
Supplement: Supplementary file 1 [file pharmaceutics-14-00281-s001.zip]

Archive with 1 entries (1 files):
- pharmaceutics-1521304-supplementary.pdf
